# Supplementary material for: Epigenome-Wide Histone Acetylation Changes in Peripheral Blood Mononuclear Cells in Patients with Type 2 Diabetes and Atherosclerotic Disease
Source: Biomedicines. 2021 Dec 14;9(12):1908. doi: 10.3390/biomedicines9121908 (PMC8698994; doi:10.3390/biomedicines9121908)
Supplement: Supplementary file 1 [file biomedicines-09-01908-s001.zip]

Archive with 1 entries (1 files):
- biomedicines-1421362-supplementary.xlsx
