# Supplementary material for: Epigenome-Wide Histone Acetylation Changes in Peripheral Blood Mononuclear Cells in Patients with Type 2 Diabetes and Atherosclerotic Disease
Source: Biomedicines. 2021 Dec 14;9(12):1908. doi: 10.3390/biomedicines9121908 (PMC8698994; doi:10.3390/biomedicines9121908)
Supplement: Supplementary file 1 [file biomedicines-09-01908-s001.zip › biomedicines-1421362-supplementary.xlsx]

## Sheet: Table S1
	Increaed H3K9ac in T2D
	symbol	peak start	peak end	M_value_rescaled	A_value_rescaled	-LOG10(p-value)
	LOC100631378	38327931	38328189	-5.48662097739426	2.11467050643044	7.14178280843185
	HCG4B	1188949	1189493	-3.33630912987865	3.91680793578183	8.80586524584026
	CHRM2	136684799	136685143	-2.74428667483974	4.81768122146015	11.1862972483521
	LOC349160	136684799	136685143	-2.74428667483974	4.81768122146015	11.1862972483521
	TCF7L2	114757868	114758883	-2.65503685254582	18.2673054879179	Inf
	TCF7L2	114757867	114758883	-2.65501567678506	18.2673160757983	Inf
	HLA-C	2586205	2587065	-2.33449585211165	4.87714619330263	8.51862240937152
	HLA-C	2586158	2587335	-2.31867544765706	4.92812511742181	8.48997739572649
	CATSPERB	92107659	92108000	-2.28881165490624	3.55603389068797	3.46164246247458
	CECR2	18024490	18024867	-2.25476339219182	5.15802052276634	9.75361093767416
	XKR6	10790323	10790692	-2.16695208710587	4.20192617530932	4.48079972528509
	DPP6	154129998	154130240	-2.14693931365436	4.09645534461513	4.27327766748814
	PCDHA8	140225669	140225999	-2.0974566548108	4.7586265946522	6.36167513896291
	PCDHA7	140225669	140225999	-2.0974566548108	4.7586265946522	6.36167513896291
	PCDHA6	140225669	140225999	-2.0974566548108	4.7586265946522	6.36167513896291
	PCDHA5	140225669	140225999	-2.0974566548108	4.7586265946522	6.36167513896291
	PCDHA4	140225669	140225999	-2.0974566548108	4.7586265946522	6.36167513896291
	PCDHA3	140225669	140225999	-2.0974566548108	4.7586265946522	6.36167513896291
	PCDHA2	140225669	140225999	-2.0974566548108	4.7586265946522	6.36167513896291
	PCDHA1	140225669	140225999	-2.0974566548108	4.7586265946522	6.36167513896291
	FAM156A	52986921	52988362	-2.06559428381653	3.7220903602552	3.22740510021752
	FAM156A	52986972	52987783	-2.01114649979416	3.69486646824401	3.01815507148775
	MAGI2	77738528	77738861	-1.92480712345084	4.9444870338831	5.99487332546638
	NRG3	84419969	84420457	-1.82700306824951	5.85468279065217	10.1071202590912
	PTPRD	9577992	9578222	-1.81366368881021	4.61673011165191	4.35777281740386
	CATSPERB	92107153	92108012	-1.81104061592063	4.55391131067698	3.98058741041078
	NTM	131591891	131592172	-1.72980700593149	4.94245141909186	4.88482952603337
	KCNQ5	73834803	73835166	-1.6962919610907	5.45563476763175	6.83732084461052
	EBF1	158129756	158129984	-1.69294168788387	4.36298252168701	3.34305003325519
	PPP2R3A	135752762	135753025	-1.67017636802569	5.16491181598716	5.38209249741555
	MACROD2	14061003	14061300	-1.65341332369724	4.34321833959369	3.15925062785482
	LRRC4C	41463931	41464262	-1.64765373737128	4.53372513593244	3.43266191012052
	RALGPS1	129953823	129954213	-1.63117290062784	5.62735704553481	7.01858813352893
	ANKFN1	54251398	54251669	-1.6038165440115	5.2424858473527	5.12513180048471
	HLA-DRB1	32551453	32552934	-1.57419014377826	8.21571994371792	38.6842863409913
	PDE10A	165824531	165824828	-1.55662056521775	5.02904463944873	4.27036875499348
	MAGI1	65678931	65679421	-1.53915539712304	5.137312897047	4.38310456572582
	HLA-DQB1	32631728	32636147	-1.53361832221582	9.98389782511704	124.540583602792
	TP63	189549201	189549633	-1.51361873503992	5.19738694286692	4.44145688230561
	DPYSL5	27087997	27088278	-1.50415314532362	5.00281092950166	3.93018944736487
	MIR548AI	30162824	30163230	-1.49292312938659	4.77710039136372	3.4192226378953
	PRKD1	30162824	30163230	-1.49292312938659	4.77710039136372	3.4192226378953
	C9orf3	97744567	97744842	-1.48156818766594	5.46866927179598	5.34699113727522
	CLASP1	122227611	122227900	-1.47924810248973	5.28274376178359	4.66772320398395
	LRRC16A	25327502	25327742	-1.45153608155035	5.05559167274949	3.82396535842626
	TLE2	3045454	3045817	-1.43952840516164	5.38876025419735	4.78701165772328
	ACMSD	135607102	135607585	-1.43908773047055	5.75618956573112	5.93406482790037
	CEP104	3762596	3762850	-1.42096106255476	5.22025680628551	4.01185321998351
	TTLL7	84413857	84414228	-1.4205036026985	6.10992716106594	7.47034705487384
	RBPMS-AS1	30242058	30242334	-1.41846678963381	5.37822944643344	4.62282147871545
	RBPMS	30242058	30242334	-1.41846678963381	5.37822944643344	4.62282147871545
	STS	7166765	7167250	-1.41811356113919	4.87590572015156	3.21211594687538
	RIMS1	72789672	72790026	-1.41704809527499	5.52029464285839	4.9724441713489
	USP34	61525676	61525958	-1.3925112129136	5.3037443935432	4.23598905726475
	KIF5C	149880775	149881074	-1.39188009782704	5.66161195570456	5.32347000900267
	HLA-B	2617094	2619432	-1.38422573679339	7.50755947643967	18.2477154802802
	FAM227B	49828271	49828583	-1.38237153301276	5.16679522862119	3.78802519259417
	PKD2L1	102055647	102056160	-1.37592667033955	5.57882320552513	4.78325847291036
	LRCH1	47189439	47189719	-1.37063378564059	5.85384191828773	5.80536346913986
	PMEPA1	56283371	56284208	-1.35120313168124	6.71671585693814	10.130639813719
	C4orf40	71029584	71030084	-1.35088215831439	6.09274324561973	6.57994948216937
	CA5A	87933312	87933806	-1.34670752330048	5.28084254873664	3.91816067812285
	ZFPM2	106371433	106371685	-1.34260170999718	5.0011244869729	3.18536702122524
	CAMSAP2	200783738	200784016	-1.33869576899276	5.30793203900353	3.82924960630322
	HLA-DQA1	32604815	32607091	-1.32256689479304	8.48592147754571	32.806148649742
	HLA-DQA1	32604890	32606948	-1.29728641427235	8.40392484366798	29.9144626034025
	HS3ST4	25859270	25859669	-1.296344647555	6.30602398660938	7.20407232809797
	ZFHX3	72990281	72990775	-1.28528239439152	5.6792868976916	4.52747119888473
	ERBB4	213074514	213074951	-1.28171920581013	5.42522958755271	3.73415597305199
	DAGLA	61470508	61470758	-1.27704992965474	5.62826157586753	4.3091362543605
	FGD4	32713644	32714034	-1.27515426227544	5.24506591822412	3.45664717237459
	TTLL7	84404175	84404445	-1.26930362108653	5.98005803357194	5.38085182325764
	HLA-B	2615828	2619300	-1.26315911797722	7.73910784781861	17.9209228107906
	B3GAT2	71621286	71621741	-1.26184857053846	5.93893132306172	5.16342432524342
	ITGB8	20435643	20436127	-1.24302262547574	5.94834429559308	5.16342432524342
	ANKS1B	99390592	99391060	-1.22176424144931	5.69289862745245	4.15763316026371
	GSK3B	119698384	119698648	-1.21390327893292	5.73289836341816	4.22880836797159
	VPS45	150099972	150100470	-1.20932779082078	6.12325655915281	5.44277695935248
	MAST4	65931523	65931905	-1.20856586297727	5.54546418801605	3.65767611553962
	LOC100288142	144310686	144312036	-1.20109335570683	5.46554251260436	3.5145787661347
	LINC00623	144310686	144312036	-1.20109335570683	5.46554251260436	3.5145787661347
	LOC728875	144310686	144312036	-1.20109335570683	5.46554251260436	3.5145787661347
	ZMYM6	35476771	35477095	-1.2001293322957	6.25791632897972	6.01488034239266
	FRG1B	29625977	29626254	-1.19830125459364	7.30171618068393	12.0131433080705
	ZNF438	31257265	31257525	-1.19290993885227	5.38082495407378	3.16061338235695
	CARM1	10986126	10986412	-1.18822940477911	5.40588529761044	3.30087239302457
	HCG27	2460855	2462151	-1.18093899096391	7.43743650108793	12.7988750848404
	DEPTOR	120994091	120994421	-1.17815573302833	5.93448408954285	4.518135330866
	LPHN3	62579466	62579947	-1.177147605142	6.1393466519922	5.23083969430588
	LINC00663	19881539	19881898	-1.1712135316311	5.50185607543479	3.44473077378963
	LOC100506207	8654181	8654581	-1.16930163262716	5.6441678741823	3.80128259545511
	HCG27	31164981	31166290	-1.16637523912925	7.56655949994006	13.5205807775851
	ACER3	76583717	76583971	-1.15638110430862	5.72559019602279	3.94531595418454
	FAM230C	40521	41236	-1.15369188079003	11.9559969705663	276.016312707966
	FAM230C	40511	41241	-1.14947468394694	11.9585923903324	274.639668006676
	CEP170B	105332207	105332485	-1.1455537803012	6.46064611138685	6.23732267418855
	HCG27	31164908	31166411	-1.14138859675327	7.72392645051499	14.6048150982216
	LOC100507412	101689	102940	-1.13829175234455	10.309671408442	86.0641588387696
	KIAA1217	24304338	24304766	-1.13734333835805	5.85759308552307	4.09658885762882
	RIMS2	105118273	105118629	-1.12743685890116	5.64573493617837	3.4600272876225
	HLA-DRB5	32496119	32498185	-1.11387521884763	8.40595839591344	22.0381087403271
	PML	74302284	74302716	-1.11177466977122	6.32675571447623	5.26499012825474
	LOC100507412	101716	104641	-1.10862621424791	10.4100277606685	87.3328215481411
	MEF2C	88171558	88171804	-1.09611718037279	6.06665125392881	4.33898449928767
	BCOR	39964711	39964931	-1.08420939672313	6.02775090996938	4.13372351590029
	HLA-B	31322760	31325963	-1.08187840073947	9.3029818509193	38.7732210337427
	HLA-DRB1	32551226	32558284	-1.07428081067956	10.3401437281834	78.2843290356626
	NCAM2	22836199	22836677	-1.06790453983073	6.2209352322481	4.51889462061217
	RAB11FIP4	29797162	29797469	-1.06277004862348	6.09797159576787	4.28077378371317
	CAMK4	110574262	110574534	-1.05468789667915	5.99621800771744	3.92970513008736
	KHDRBS3	136527638	136528131	-1.04397827749061	5.64793586269701	3.00951212929436
	MIR548F1	186446017	186446291	-1.04326813613204	5.92130942778271	3.65333032938507
	LOC100507412	123139	129783	-1.03047815493564	16.8430086095855	Inf
	ROCK1P1	109928	110621	-1.02295737942765	10.714933503075	91.959370560244
	HLA-B	31320376	31326175	-1.00997243011634	9.47943224374297	38.1677098134922
	ZFAND3	37865995	37866360	-1.00840398315203	6.34128805936836	4.50684420283634
	TES	115897610	115898034	-1.00381600225644	6.05268085054942	3.64481793216275
	LOC100507412	119214	121693	-1.00156925058395	14.5867610889825	Inf

## Sheet: Table S2
	Decreaed H3K9ac in T2D
	symbol	peak start	peak end	M_value_rescaled	A_value_rescaled	-LOG10(p-value)
	GPSM3	3630151	3630907	5.32683298285521	2.6634164914276	Inf
	RNF5P1	3616969	3617540	5.16852502546744	2.58426251273372	Inf
	RNF5	3616969	3617540	5.16852502546744	2.58426251273372	Inf
	APOM	3129514	3130353	4.78436998464764	2.39218499232382	Inf
	BAG6	3129514	3130353	4.78436998464764	2.39218499232382	Inf
	HCP5	2939922	2942187	4.36773519848548	2.18386759924274	Inf
	HCP5	2940084	2941136	4.20942724109771	2.10471362054885	5.71956991761564
	SERF1B	70195996	70198315	4.03063882667043	2.01531941333521	5.11750992628768
	SERF1A	70195996	70198315	4.03063882667043	2.01531941333521	5.11750992628768
	SERF1B	70196065	70197335	4.03063882667043	2.01531941333521	5.11750992628768
	SERF1A	70196065	70197335	4.03063882667043	2.01531941333521	5.11750992628768
	ATP6V1G2-DDX39B	2888815	2890051	3.83233966574138	3.50113233359185	10.2940202619029
	DDX39B	2888815	2890051	3.83233966574138	3.50113233359185	10.2940202619029
	HLA-A	1200824	1204823	3.45162174963146	6.18524249345303	47.4086629838094
	HCG4B	1188350	1189570	3.41153297915531	4.51312141163526	15.1282854518211
	CLIC1	3213343	3213650	3.29163657247012	1.64581828623506	3.31132995230379
	HLA-DRB1	3991366	3993153	3.18255581644904	6.76120290966683	59.3208825651924
	MICA	2714049	2715427	2.91933598018464	6.04463049081348	30.7553704320387
	HLA-DRB1	4009529	4011502	2.87954133696592	2.43977066848296	3.91338994363176
	WASH7P	25284	26523	2.18382489287212	2.67687494715722	3.03832868024006
	ARL17B	44437689	44439696	1.75641578910313	3.87820789455156	3.02827458119513
	ARL17A	44437689	44439696	1.75641578910313	3.87820789455156	3.02827458119513
	HERC2P2	23377347	23377636	1.7514563905953	4.57616791343874	4.52227295846344
	HLA-C	2533488	2536959	1.73929077811543	7.15504760791996	23.0897182514783
	RAI2	17857602	17857968	1.66223636326766	5.1530462765212	5.70752677832507
	C15orf59	74036088	74036355	1.60437021936938	4.38714761040585	3.34305003325519
	RNF219-AS1	78938502	78938755	1.55651697263113	5.17057590909433	5.20163840681703
	AKAP13	85942513	85942891	1.53644034509819	5.01614768599268	4.56850390438427
	COL23A1	177676370	177676719	1.49387409011112	5.74693704505556	6.8226680211169
	TEX28	153511455	153514820	1.48761877024027	6.17007413982223	8.97583977605008
	ALS2CR11	202379600	202379948	1.41329240246209	5.23020815728806	4.4414568823056
	KAT6B	76759695	76760080	1.40837210177549	5.34804224066247	4.72687330272493
	INPP5B	38386116	38386440	1.37671708484013	5.21192049847708	4.27512774575283
	EIF3CL	28722718	28724196	1.35105856830241	5.53351027927878	4.9724441713489
	EIF3C	28722718	28724196	1.35105856830241	5.53351027927878	4.9724441713489
	FAM222B	27100500	27100839	1.29530376672448	5.34809160150333	4.14100757013079
	SNAP25	10204796	10205144	1.27417494964837	5.1606494308812	3.62981913803282
	UBXN7	196139258	196139596	1.26027187995663	5.33057565811941	3.82924960630322
	PAG1	81994488	81994730	1.25212356707118	5.21102428425675	3.54083769116365
	TEKT4P2	9967545	9968678	1.22963961573791	5.97237181248704	5.4602558925329
	RUVBL2	49503978	49504243	1.21213883144968	5.30650913386593	3.52554618120705
	PMS2P5	74986484	74990675	1.19635291308352	6.37953617006642	6.73333001183873
	STAG3L1	74986484	74990675	1.19635291308352	6.37953617006642	6.73333001183873
	PMS2P5	74987655	74990705	1.19635291308352	6.37953617006642	6.73333001183873
	STAG3L1	74987655	74990705	1.19635291308352	6.37953617006642	6.73333001183873
	PCNP	101302461	101302744	1.18590587886946	5.17791544015589	3.2376787981851
	PITHD1	24110445	24110748	1.15871817725792	5.57935908862896	3.80042730159129
	EIF3CL	28722260	28725234	1.14700212159205	6.0653541571257	5.15706827495355
	EIF3C	28722260	28725234	1.14700212159205	6.0653541571257	5.15706827495355
	PEX11A	90228134	90228446	1.14147947335229	5.37809465873375	3.37209539954548
	RAP1GDS1	99207873	99208181	1.14147947335229	5.37809465873375	3.37209539954548
	UBE2H	129485305	129485611	1.13407019654057	6.12162394994792	5.15883975815352
	CHAF1A	4424943	4425403	1.10725920066293	5.97989435503356	4.59040507570343
	BRWD1	40622650	40622900	1.10649742823822	5.55324871411911	3.51682933179518
	HDAC5	42155086	42155507	1.09574413402098	6.24831178515158	5.24338656363649
	GTF2IP1	74866832	74868248	1.05874163741181	5.69929582014822	3.53311045793428
	GATSL1	74866832	74868248	1.05874163741181	5.69929582014822	3.53311045793428
	PMS2P5	74866832	74868248	1.05874163741181	5.69929582014822	3.53311045793428
	GATSL2	74866832	74868248	1.05874163741181	5.69929582014822	3.53311045793428
	HLA-B	2701482	2706166	1.04458161580228	9.1110054434834	31.9458818207044
	KLHDC1	50209849	50210253	1.0415471744787	5.47496989762623	3.03298732626517
	VPS37D	73082758	73083067	1.03742901828722	5.80411672800586	3.61946825268519
	JAKMIP3	133972436	133974031	1.00076864340508	6.99223741803221	7.11949701861955

## Sheet: Table S3
1. group2B-VS-group4
#	Pathway	Peak related genes with pathway annotation (100)	All genes with pathway annotation (16502)	Pvalue	Qvalue	Pathway ID	Level 1	Level 2
1	Allograft rejection	4 (4%)	54 (0.33%)	0.000318218	0.0252964	ko05330	Human Diseases	Immune diseases
2	Cell adhesion molecules (CAMs)	7 (7%)	230 (1.39%)	0.000497621	0.0252964	ko04514	Environmental Information Processing	Signaling molecules and interaction
3	ErbB signaling pathway	6 (6%)	167 (1.01%)	0.00053395	0.0252964	ko04012	Environmental Information Processing	Signal transduction
4	Type I diabetes mellitus	4 (4%)	63 (0.38%)	0.000574919	0.0252964	ko04940	Human Diseases	Endocrine and metabolic diseases
5	Autoimmune thyroid disease	4 (4%)	73 (0.44%)	0.00100308	0.0294238	ko05320	Human Diseases	Immune diseases
6	Graft-versus-host disease	4 (4%)	73 (0.44%)	0.00100308	0.0294238	ko05332	Human Diseases	Immune diseases
7	Endocytosis	9 (9%)	453 (2.75%)	0.00171119	0.042847	ko04144	Cellular Processes	Transport and catabolism
8	Asthma	3 (3%)	41 (0.25%)	0.00194759	0.042847	ko05310	Human Diseases	Immune diseases
9	Acute myeloid leukemia	4 (4%)	102 (0.62%)	0.00342667	0.0670104	ko05221	Human Diseases	Cancers: Specific types
10	Intestinal immune network for IgA production	3 (3%)	58 (0.35%)	0.00523405	0.0921192	ko04672	Organismal Systems	Immune system
11	Antigen processing and presentation	4 (4%)	127 (0.77%)	0.00743094	0.113665	ko04612	Organismal Systems	Immune system
12	Herpes simplex infection	6 (6%)	285 (1.73%)	0.00774987	0.113665	ko05168	Human Diseases	Infectious diseases: Viral
13	Viral myocarditis	4 (4%)	133 (0.81%)	0.00871493	0.117987	ko05416	Human Diseases	Cardiovascular diseases
14	Aldosterone synthesis and secretion	4 (4%)	138 (0.84%)	0.00988958	0.124326	ko04925	Organismal Systems	Endocrine system
15	Epstein-Barr virus infection	6 (6%)	316 (1.91%)	0.0124746	0.146368	ko05169	Human Diseases	Infectious diseases: Viral
16	Inflammatory bowel disease (IBD)	3 (3%)	86 (0.52%)	0.0153731	0.155286	ko05321	Human Diseases	Immune diseases
17	Wnt signaling pathway	5 (5%)	241 (1.46%)	0.0156315	0.155286	ko04310	Environmental Information Processing	Signal transduction
18	Influenza A	6 (6%)	334 (2.02%)	0.0159988	0.155286	ko05164	Human Diseases	Infectious diseases: Viral
19	Endometrial cancer	3 (3%)	89 (0.54%)	0.0168394	0.155286	ko05213	Human Diseases	Cancers: Specific types
20	EGFR tyrosine kinase inhibitor resistance	4 (4%)	164 (0.99%)	0.0176461	0.155286	ko01521	Human Diseases	Antineoplastic resistance
21	Cholinergic synapse	4 (4%)	167 (1.01%)	0.0187289	0.156966	ko04725	Organismal Systems	Nervous system
22	PI3K-Akt signaling pathway	8 (8%)	563 (3.41%)	0.0209699	0.167759	ko04151	Environmental Information Processing	Signal transduction
23	HTLV-I infection	6 (6%)	368 (2.23%)	0.0244352	0.181043	ko05166	Human Diseases	Infectious diseases: Viral
24	Leishmaniasis	3 (3%)	103 (0.62%)	0.0246877	0.181043	ko05140	Human Diseases	Infectious diseases: Parasitic
25	Rheumatoid arthritis	3 (3%)	111 (0.67%)	0.029918	0.210623	ko05323	Human Diseases	Immune diseases
26	Inositol phosphate metabolism	3 (3%)	116 (0.7%)	0.0334609	0.226504	ko00562	Metabolism	Carbohydrate metabolism
27	Dopaminergic synapse	4 (4%)	206 (1.25%)	0.0366008	0.238583	ko04728	Organismal Systems	Nervous system
28	Systemic lupus erythematosus	4 (4%)	209 (1.27%)	0.0382755	0.240589	ko05322	Human Diseases	Immune diseases
29	Proteoglycans in cancer	7 (7%)	528 (3.2%)	0.0413432	0.250911	ko05205	Human Diseases	Cancers: Overview
30	MicroRNAs in cancer	5 (5%)	320 (1.94%)	0.045099	0.264581	ko05206	Human Diseases	Cancers: Overview
31	Staphylococcus aureus infection	3 (3%)	144 (0.87%)	0.0570904	0.31001	ko05150	Human Diseases	Infectious diseases: Bacterial
32	Hematopoietic cell lineage	3 (3%)	145 (0.88%)	0.0580493	0.31001	ko04640	Organismal Systems	Immune system
33	Alcoholism	4 (4%)	240 (1.45%)	0.058127	0.31001	ko05034	Human Diseases	Substance dependence
34	Basal cell carcinoma	2 (2%)	68 (0.41%)	0.0639929	0.331257	ko05217	Human Diseases	Cancers: Specific types
35	Pathogenic Escherichia coli infection	4 (4%)	255 (1.55%)	0.069381	0.348085	ko05130	Human Diseases	Infectious diseases: Bacterial
36	Melanogenesis	3 (3%)	158 (0.96%)	0.0711991	0.348085	ko04916	Organismal Systems	Endocrine system
37	Focal adhesion	6 (6%)	484 (2.93%)	0.0737404	0.350765	ko04510	Cellular Processes	Cellular community
38	Prostate cancer	3 (3%)	164 (0.99%)	0.0776828	0.359794	ko05215	Human Diseases	Cancers: Specific types
39	Toxoplasmosis	3 (3%)	166 (1.01%)	0.0799001	0.360575	ko05145	Human Diseases	Infectious diseases: Parasitic
40	Calcium signaling pathway	4 (4%)	272 (1.65%)	0.0833949	0.366938	ko04020	Environmental Information Processing	Signal transduction
41	mTOR signaling pathway	4 (4%)	276 (1.67%)	0.0868814	0.372954	ko04150	Environmental Information Processing	Signal transduction
42	Notch signaling pathway	2 (2%)	83 (0.5%)	0.0902571	0.37822	ko04330	Environmental Information Processing	Signal transduction
43	Choline metabolism in cancer	3 (3%)	178 (1.08%)	0.0937702	0.383804	ko05231	Human Diseases	Cancers: Overview
44	Shigellosis	3 (3%)	180 (1.09%)	0.0961732	0.384693	ko05131	Human Diseases	Infectious diseases: Bacterial
45	Chemokine signaling pathway	4 (4%)	292 (1.77%)	0.101522	0.394654	ko04062	Organismal Systems	Immune system
46	Colorectal cancer	2 (2%)	91 (0.55%)	0.105351	0.394654	ko05210	Human Diseases	Cancers: Specific types
47	Oxytocin signaling pathway	4 (4%)	297 (1.8%)	0.106318	0.394654	ko04921	Organismal Systems	Endocrine system
48	Axon guidance	5 (5%)	415 (2.51%)	0.107633	0.394654	ko04360	Organismal Systems	Development
49	Sphingolipid signaling pathway	3 (3%)	194 (1.18%)	0.11368	0.40471	ko04071	Environmental Information Processing	Signal transduction
50	Phosphatidylinositol signaling system	3 (3%)	195 (1.18%)	0.114974	0.40471	ko04070	Environmental Information Processing	Signal transduction
51	Prolactin signaling pathway	2 (2%)	99 (0.6%)	0.12107	0.417811	ko04917	Organismal Systems	Endocrine system
52	Circadian rhythm - fly	1 (1%)	22 (0.13%)	0.125242	0.423897	ko04711	Organismal Systems	Environmental adaptation
53	Fc gamma R-mediated phagocytosis	3 (3%)	210 (1.27%)	0.135043	0.43292	ko04666	Organismal Systems	Immune system
54	Non-small cell lung cancer	2 (2%)	106 (0.64%)	0.135265	0.43292	ko05223	Human Diseases	Cancers: Specific types
55	Nitrogen metabolism	1 (1%)	24 (0.15%)	0.135826	0.43292	ko00910	Metabolism	Energy metabolism
56	Regulation of actin cytoskeleton	6 (6%)	577 (3.5%)	0.137747	0.43292	ko04810	Cellular Processes	Cell motility
57	Phototransduction - fly	2 (2%)	109 (0.66%)	0.141458	0.436784	ko04745	Organismal Systems	Sensory system
58	Phagosome	4 (4%)	349 (2.11%)	0.161838	0.491095	ko04145	Cellular Processes	Transport and catabolism
59	Natural killer cell mediated cytotoxicity	3 (3%)	235 (1.42%)	0.170891	0.508199	ko04650	Organismal Systems	Immune system
60	TGF-beta signaling pathway	2 (2%)	124 (0.75%)	0.17325	0.508199	ko04350	Environmental Information Processing	Signal transduction
61	Insulin signaling pathway	3 (3%)	242 (1.47%)	0.181386	0.509124	ko04910	Organismal Systems	Endocrine system
62	Fc epsilon RI signaling pathway	2 (2%)	128 (0.78%)	0.181919	0.509124	ko04664	Organismal Systems	Immune system
63	Amphetamine addiction	2 (2%)	130 (0.79%)	0.186278	0.509124	ko05031	Human Diseases	Substance dependence
64	MAPK signaling pathway - fly	2 (2%)	133 (0.81%)	0.192844	0.509124	ko04013	Environmental Information Processing	Signal transduction
65	Ubiquitin mediated proteolysis	3 (3%)	251 (1.52%)	0.19513	0.509124	ko04120	Genetic Information Processing	Folding, sorting and degradation
66	Aminoacyl-tRNA biosynthesis	2 (2%)	137 (0.83%)	0.201646	0.509124	ko00970	Genetic Information Processing	Translation
67	Retrograde endocannabinoid signaling	2 (2%)	137 (0.83%)	0.201646	0.509124	ko04723	Organismal Systems	Nervous system
68	Long-term potentiation	2 (2%)	138 (0.84%)	0.203854	0.509124	ko04720	Organismal Systems	Nervous system
69	Glioma	2 (2%)	138 (0.84%)	0.203854	0.509124	ko05214	Human Diseases	Cancers: Specific types
70	Mismatch repair	1 (1%)	38 (0.23%)	0.206448	0.509124	ko03430	Genetic Information Processing	Replication and repair
71	SNARE interactions in vesicular transport	1 (1%)	38 (0.23%)	0.206448	0.509124	ko04130	Genetic Information Processing	Folding, sorting and degradation
72	B cell receptor signaling pathway	2 (2%)	140 (0.85%)	0.208278	0.509124	ko04662	Organismal Systems	Immune system
73	Pathways in cancer	6 (6%)	663 (4.02%)	0.213931	0.515779	ko05200	Human Diseases	Cancers: Overview
74	Neurotrophin signaling pathway	3 (3%)	274 (1.66%)	0.231321	0.540641	ko04722	Organismal Systems	Nervous system
75	Gap junction	2 (2%)	151 (0.92%)	0.232773	0.540641	ko04540	Cellular Processes	Cellular community
76	Rap1 signaling pathway	4 (4%)	407 (2.47%)	0.233459	0.540641	ko04015	Environmental Information Processing	Signal transduction
77	Thyroid cancer	1 (1%)	46 (0.28%)	0.244205	0.554495	ko05216	Human Diseases	Cancers: Specific types
78	Hedgehog signaling pathway - fly	1 (1%)	47 (0.28%)	0.248798	0.554495	ko04341	Environmental Information Processing	Signal transduction
79	GnRH signaling pathway	2 (2%)	160 (0.97%)	0.252948	0.554495	ko04912	Organismal Systems	Endocrine system
80	Longevity regulating pathway	2 (2%)	161 (0.98%)	0.255194	0.554495	ko04211	Organismal Systems	Aging
81	Insulin resistance	2 (2%)	161 (0.98%)	0.255194	0.554495	ko04931	Human Diseases	Endocrine and metabolic diseases
82	Arrhythmogenic right ventricular cardiomyopathy (ARVC)	2 (2%)	163 (0.99%)	0.259687	0.557376	ko05412	Human Diseases	Cardiovascular diseases
83	T cell receptor signaling pathway	2 (2%)	169 (1.02%)	0.27317	0.579252	ko04660	Organismal Systems	Immune system
84	Viral carcinogenesis	3 (3%)	303 (1.84%)	0.278506	0.583535	ko05203	Human Diseases	Cancers: Overview
85	Platelet activation	3 (3%)	311 (1.88%)	0.291711	0.604014	ko04611	Organismal Systems	Immune system
86	Other types of O-glycan biosynthesis	1 (1%)	58 (0.35%)	0.297531	0.608901	ko00514	Metabolism	Glycan biosynthesis and metabolism
87	Sphingolipid metabolism	1 (1%)	60 (0.36%)	0.306049	0.610082	ko00600	Metabolism	Lipid metabolism
88	Tryptophan metabolism	1 (1%)	61 (0.37%)	0.31027	0.610082	ko00380	Metabolism	Amino acid metabolism
89	Salmonella infection	3 (3%)	325 (1.97%)	0.314923	0.610082	ko05132	Human Diseases	Infectious diseases: Bacterial
90	Thyroid hormone signaling pathway	4 (4%)	470 (2.85%)	0.318155	0.610082	ko04919	Organismal Systems	Endocrine system
91	Tight junction	4 (4%)	471 (2.85%)	0.31953	0.610082	ko04530	Cellular Processes	Cellular community
92	AGE-RAGE signaling pathway in diabetic complications	2 (2%)	194 (1.18%)	0.329097	0.610082	ko04933	Human Diseases	Endocrine and metabolic diseases
93	Fanconi anemia pathway	1 (1%)	66 (0.4%)	0.330994	0.610082	ko03460	Genetic Information Processing	Replication and repair
94	Signaling pathways regulating pluripotency of stem cells	2 (2%)	195 (1.18%)	0.331316	0.610082	ko04550	Cellular Processes	Cellular community
95	HIF-1 signaling pathway	2 (2%)	196 (1.19%)	0.333533	0.610082	ko04066	Environmental Information Processing	Signal transduction
96	Hedgehog signaling pathway	1 (1%)	68 (0.41%)	0.339111	0.610082	ko04340	Environmental Information Processing	Signal transduction
97	Hepatitis C	2 (2%)	199 (1.21%)	0.340172	0.610082	ko05160	Human Diseases	Infectious diseases: Viral
98	Amino sugar and nucleotide sugar metabolism	1 (1%)	69 (0.42%)	0.343132	0.610082	ko00520	Metabolism	Carbohydrate metabolism
99	Tuberculosis	3 (3%)	342 (2.07%)	0.343171	0.610082	ko05152	Human Diseases	Infectious diseases: Bacterial
100	AMPK signaling pathway	2 (2%)	202 (1.22%)	0.34679	0.610351	ko04152	Environmental Information Processing	Signal transduction
101	Dorso-ventral axis formation	1 (1%)	71 (0.43%)	0.351102	0.611822	ko04320	Organismal Systems	Development
102	African trypanosomiasis	1 (1%)	73 (0.44%)	0.358977	0.619412	ko05143	Human Diseases	Infectious diseases: Parasitic
103	Steroid hormone biosynthesis	1 (1%)	77 (0.47%)	0.374444	0.639826	ko00140	Metabolism	Lipid metabolism
104	cGMP-PKG signaling pathway	4 (4%)	519 (3.15%)	0.385815	0.652918	ko04022	Environmental Information Processing	Signal transduction
105	Basal transcription factors	1 (1%)	81 (0.49%)	0.389541	0.652945	ko03022	Genetic Information Processing	Transcription
106	Hippo signaling pathway	2 (2%)	225 (1.36%)	0.396734	0.658727	ko04390	Environmental Information Processing	Signal transduction
107	Vascular smooth muscle contraction	3 (3%)	378 (2.29%)	0.402582	0.662191	ko04270	Organismal Systems	Circulatory system
108	Amoebiasis	2 (2%)	240 (1.45%)	0.428375	0.683337	ko05146	Human Diseases	Infectious diseases: Parasitic
109	Taste transduction	1 (1%)	93 (0.56%)	0.432701	0.683337	ko04742	Organismal Systems	Sensory system
110	cAMP signaling pathway	4 (4%)	555 (3.36%)	0.435167	0.683337	ko04024	Environmental Information Processing	Signal transduction
111	Apoptosis - fly	1 (1%)	94 (0.57%)	0.436158	0.683337	ko04214	Cellular Processes	Cell growth and death
112	Epithelial cell signaling in Helicobacter pylori infection	1 (1%)	94 (0.57%)	0.436158	0.683337	ko05120	Human Diseases	Infectious diseases: Bacterial
113	ECM-receptor interaction	2 (2%)	245 (1.48%)	0.438733	0.683337	ko04512	Environmental Information Processing	Signaling molecules and interaction
114	MAPK signaling pathway	3 (3%)	403 (2.44%)	0.443006	0.683939	ko04010	Environmental Information Processing	Signal transduction
115	Long-term depression	1 (1%)	100 (0.61%)	0.456468	0.690689	ko04730	Organismal Systems	Nervous system
116	Phospholipase D signaling pathway	2 (2%)	255 (1.55%)	0.459143	0.690689	ko04072	Environmental Information Processing	Signal transduction
117	Protein digestion and absorption	3 (3%)	415 (2.51%)	0.46205	0.690689	ko04974	Organismal Systems	Digestive system
118	Longevity regulating pathway - multiple species	1 (1%)	102 (0.62%)	0.463076	0.690689	ko04213	Organismal Systems	Aging
119	Renal cell carcinoma	1 (1%)	104 (0.63%)	0.469604	0.69454	ko05211	Human Diseases	Cancers: Specific types
120	Prion diseases	1 (1%)	114 (0.69%)	0.501084	0.731633	ko05020	Human Diseases	Neurodegenerative diseases
121	Morphine addiction	1 (1%)	115 (0.7%)	0.504128	0.731633	ko05032	Human Diseases	Substance dependence
122	Longevity regulating pathway - worm	1 (1%)	116 (0.7%)	0.507154	0.731633	ko04212	Organismal Systems	Aging
123	Hippo signaling pathway - fly	1 (1%)	120 (0.73%)	0.519077	0.742744	ko04391	Environmental Information Processing	Signal transduction
124	VEGF signaling pathway	1 (1%)	122 (0.74%)	0.52493	0.745062	ko04370	Environmental Information Processing	Signal transduction
125	Leukocyte transendothelial migration	2 (2%)	296 (1.79%)	0.538147	0.748263	ko04670	Organismal Systems	Immune system
126	Purine metabolism	8 (8%)	1310 (7.94%)	0.54428	0.748263	ko00230	Metabolism	Nucleotide metabolism
127	Transcriptional misregulation in cancer	8 (8%)	1319 (7.99%)	0.552271	0.748263	ko05202	Human Diseases	Cancers: Overview
128	Peroxisome	1 (1%)	132 (0.8%)	0.553157	0.748263	ko04146	Cellular Processes	Transport and catabolism
129	GABAergic synapse	1 (1%)	133 (0.81%)	0.555887	0.748263	ko04727	Organismal Systems	Nervous system
130	p53 signaling pathway	1 (1%)	136 (0.82%)	0.563977	0.748263	ko04115	Cellular Processes	Cell growth and death
131	beta-Alanine metabolism	1 (1%)	136 (0.82%)	0.563977	0.748263	ko00410	Metabolism	Metabolism of other amino acids
132	Chronic myeloid leukemia	1 (1%)	136 (0.82%)	0.563977	0.748263	ko05220	Human Diseases	Cancers: Specific types
133	Adrenergic signaling in cardiomyocytes	3 (3%)	484 (2.93%)	0.565449	0.748263	ko04261	Organismal Systems	Circulatory system
134	mRNA surveillance pathway	1 (1%)	145 (0.88%)	0.587383	0.750108	ko03015	Genetic Information Processing	Translation
135	Pertussis	1 (1%)	146 (0.88%)	0.589905	0.750108	ko05133	Human Diseases	Infectious diseases: Bacterial
136	NOD-like receptor signaling pathway	1 (1%)	146 (0.88%)	0.589905	0.750108	ko04621	Organismal Systems	Immune system
137	Vibrio cholerae infection	1 (1%)	151 (0.92%)	0.602291	0.750108	ko05110	Human Diseases	Infectious diseases: Bacterial
138	Aldosterone-regulated sodium reabsorption	2 (2%)	334 (2.02%)	0.604074	0.750108	ko04960	Organismal Systems	Excretory system
139	NF-kappa B signaling pathway	1 (1%)	153 (0.93%)	0.607141	0.750108	ko04064	Environmental Information Processing	Signal transduction
140	Estrogen signaling pathway	1 (1%)	159 (0.96%)	0.621342	0.750108	ko04915	Organismal Systems	Endocrine system
141	Cysteine and methionine metabolism	1 (1%)	160 (0.97%)	0.623659	0.750108	ko00270	Metabolism	Amino acid metabolism
142	Inflammatory mediator regulation of TRP channels	1 (1%)	160 (0.97%)	0.623659	0.750108	ko04750	Organismal Systems	Sensory system
143	Endocrine and other factor-regulated calcium reabsorption	2 (2%)	349 (2.11%)	0.628097	0.750108	ko04961	Organismal Systems	Excretory system
144	Arginine and proline metabolism	1 (1%)	163 (0.99%)	0.630526	0.750108	ko00330	Metabolism	Amino acid metabolism
145	Glutamatergic synapse	1 (1%)	163 (0.99%)	0.630526	0.750108	ko04724	Organismal Systems	Nervous system
146	Adherens junction	1 (1%)	164 (0.99%)	0.632787	0.750108	ko04520	Cellular Processes	Cellular community
147	Circadian entrainment	1 (1%)	165 (1%)	0.635035	0.750108	ko04713	Organismal Systems	Environmental adaptation
148	Glutathione metabolism	1 (1%)	165 (1%)	0.635035	0.750108	ko00480	Metabolism	Metabolism of other amino acids
149	Hypertrophic cardiomyopathy (HCM)	1 (1%)	165 (1%)	0.635035	0.750108	ko05410	Human Diseases	Cardiovascular diseases
150	Dilated cardiomyopathy	1 (1%)	174 (1.05%)	0.65466	0.752456	ko05414	Human Diseases	Cardiovascular diseases
151	Ras signaling pathway	2 (2%)	367 (2.22%)	0.655432	0.752456	ko04014	Environmental Information Processing	Signal transduction
152	Thyroid hormone synthesis	2 (2%)	369 (2.24%)	0.65837	0.752456	ko04918	Organismal Systems	Endocrine system
153	Insulin secretion	2 (2%)	370 (2.24%)	0.659831	0.752456	ko04911	Organismal Systems	Endocrine system
154	FoxO signaling pathway	1 (1%)	177 (1.07%)	0.660967	0.752456	ko04068	Environmental Information Processing	Signal transduction
155	Serotonergic synapse	1 (1%)	179 (1.08%)	0.665107	0.752456	ko04726	Organismal Systems	Nervous system
156	Measles	1 (1%)	181 (1.1%)	0.669198	0.752456	ko05162	Human Diseases	Infectious diseases: Viral
157	Cell cycle	1 (1%)	182 (1.1%)	0.671225	0.752456	ko04110	Cellular Processes	Cell growth and death
158	Bacterial invasion of epithelial cells	1 (1%)	188 (1.14%)	0.683131	0.760956	ko05100	Human Diseases	Infectious diseases: Bacterial
159	Jak-STAT signaling pathway	1 (1%)	195 (1.18%)	0.696482	0.770948	ko04630	Environmental Information Processing	Signal transduction
160	Pancreatic secretion	2 (2%)	407 (2.47%)	0.710484	0.781532	ko04972	Organismal Systems	Digestive system
161	Gastric acid secretion	2 (2%)	419 (2.54%)	0.725518	0.793062	ko04971	Organismal Systems	Digestive system
162	Osteoclast differentiation	1 (1%)	214 (1.3%)	0.729978	0.793062	ko04380	Organismal Systems	Development
163	Non-alcoholic fatty liver disease (NAFLD)	1 (1%)	219 (1.33%)	0.738167	0.797039	ko04932	Human Diseases	Endocrine and metabolic diseases
164	Salivary secretion	2 (2%)	440 (2.67%)	0.750259	0.805156	ko04970	Organismal Systems	Digestive system
165	Ubiquinone and other terpenoid-quinone biosynthesis	1 (1%)	239 (1.45%)	0.768535	0.81977	ko00130	Metabolism	Metabolism of cofactors and vitamins
166	Hepatitis B	1 (1%)	245 (1.48%)	0.776945	0.823749	ko05161	Human Diseases	Infectious diseases: Viral
167	Alzheimer's disease	1 (1%)	249 (1.51%)	0.782384	0.824548	ko05010	Human Diseases	Neurodegenerative diseases
168	Apoptosis	1 (1%)	257 (1.56%)	0.79287	0.830625	ko04210	Cellular Processes	Cell growth and death
169	Proximal tubule bicarbonate reclamation	1 (1%)	281 (1.7%)	0.821418	0.852682	ko04964	Organismal Systems	Excretory system
170	RNA transport	1 (1%)	283 (1.71%)	0.823613	0.852682	ko03013	Genetic Information Processing	Translation
171	Mineral absorption	1 (1%)	310 (1.88%)	0.850759	0.875635	ko04978	Organismal Systems	Digestive system
172	Carbohydrate digestion and absorption	1 (1%)	316 (1.91%)	0.856206	0.876117	ko04973	Organismal Systems	Digestive system
173	Neuroactive ligand-receptor interaction	1 (1%)	322 (1.95%)	0.861455	0.876394	ko04080	Environmental Information Processing	Signaling molecules and interaction
174	Cardiac muscle contraction	1 (1%)	347 (2.1%)	0.881361	0.891491	ko04260	Organismal Systems	Circulatory system
175	Bile secretion	1 (1%)	360 (2.18%)	0.890564	0.895653	ko04976	Organismal Systems	Digestive system
176	Metabolic pathways	12 (12%)	2801 (16.97%)	0.933668	0.933668	ko01100	Metabolism	Global and overview maps
#	Pathway	Differentially expressed genes
1	Allograft rejection (no map in kegg database)	3106, 3127, 3123, 3117
2	Cell adhesion molecules (CAMs) (no map in kegg database)	57689, 4685, 3106, 3127, 3123, 3117, 3696
3	ErbB signaling pathway (no map in kegg database)	10718, 2066, 100132288, 2932, 22999, 9649
4	Type I diabetes mellitus (no map in kegg database)	3106, 3127, 3123, 3117
5	Autoimmune thyroid disease (no map in kegg database)	3106, 3127, 3123, 3117
6	Graft-versus-host disease (no map in kegg database)	3106, 3127, 3123, 3117
7	Endocytosis (no map in kegg database)	79739, 11311, 56899, 5371, 84440, 3800, 2066, 3106, 155382
8	Asthma (no map in kegg database)	3127, 3123, 3117
9	Acute myeloid leukemia (no map in kegg database)	6934, 5371, 100132288, 9649
10	Intestinal immune network for IgA production (no map in kegg database)	3127, 3123, 3117
11	Antigen processing and presentation (no map in kegg database)	3106, 3127, 3123, 3117
12	Herpes simplex infection (no map in kegg database)	5371, 3106, 3127, 3123, 3117, 2970
13	Viral myocarditis (no map in kegg database)	3106, 3127, 3123, 3117
14	Aldosterone synthesis and secretion (no map in kegg database)	747, 5587, 814, 22999
15	Epstein-Barr virus infection (no map in kegg database)	10014, 2932, 3106, 3127, 3123, 3117
16	Inflammatory bowel disease (IBD) (no map in kegg database)	3127, 3123, 3117
17	Wnt signaling pathway (no map in kegg database)	6934, 7089, 2932, 22999, 26136
18	Influenza A (no map in kegg database)	5371, 2932, 3127, 3123, 3117, 22999
19	Endometrial cancer (no map in kegg database)	6934, 2932, 9649
20	EGFR tyrosine kinase inhibitor resistance (no map in kegg database)	100132288, 2932, 22999, 9649
21	Cholinergic synapse (no map in kegg database)	814, 22999, 56479, 1129
22	PI3K-Akt signaling pathway (no map in kegg database)	100132288, 2932, 5523, 91522, 22999, 3696, 1129, 9649
23	HTLV-I infection (no map in kegg database)	27443, 2932, 3106, 3127, 3123, 3117
24	Leishmaniasis (no map in kegg database)	3127, 3123, 3117
25	Rheumatoid arthritis (no map in kegg database)	3127, 3123, 3117
26	Inositol phosphate metabolism (no map in kegg database)	3633, 22999, 9699
27	Dopaminergic synapse (no map in kegg database)	3800, 2932, 5523, 22999
28	Systemic lupus erythematosus (no map in kegg database)	140733, 3127, 3123, 3117
29	Proteoglycans in cancer (no map in kegg database)	56899, 727758, 2066, 100132288, 91522, 22999, 9649
30	MicroRNAs in cancer (no map in kegg database)	10014, 727758, 8626, 22999, 9649
31	Staphylococcus aureus infection (no map in kegg database)	3127, 3123, 3117
32	Hematopoietic cell lineage (no map in kegg database)	3127, 3123, 3117
33	Alcoholism (no map in kegg database)	10014, 140733, 814, 9649
34	Basal cell carcinoma (no map in kegg database)	6934, 2932
35	Pathogenic Escherichia coli infection (no map in kegg database)	79739, 11214, 727758, 22999
36	Melanogenesis (no map in kegg database)	6934, 2932, 22999
37	Focal adhesion (no map in kegg database)	727758, 2932, 91522, 22999, 3696, 9649
38	Prostate cancer (no map in kegg database)	6934, 2932, 9649
39	Toxoplasmosis (no map in kegg database)	3127, 3123, 3117
40	Calcium signaling pathway (no map in kegg database)	2066, 814, 22999, 1129
41	mTOR signaling pathway (no map in kegg database)	100132288, 2932, 22999, 9649
42	Notch signaling pathway (no map in kegg database)	7089, 27443
43	Choline metabolism in cancer (no map in kegg database)	100132288, 22999, 9649
44	Shigellosis (no map in kegg database)	79739, 727758, 55604
45	Chemokine signaling pathway (no map in kegg database)	727758, 2932, 64798, 9649
46	Colorectal cancer (no map in kegg database)	6934, 2932
47	Oxytocin signaling pathway (no map in kegg database)	727758, 4208, 814, 22999
48	Axon guidance (no map in kegg database)	57689, 727758, 56896, 2932, 22999
49	Sphingolipid signaling pathway (no map in kegg database)	727758, 5523, 22999
50	Phosphatidylinositol signaling system (no map in kegg database)	3633, 22999, 9699
51	Prolactin signaling pathway (no map in kegg database)	2932, 9649
52	Circadian rhythm - fly (no map in kegg database)	2932
53	Fc gamma R-mediated phagocytosis (no map in kegg database)	79739, 100132288, 22999
54	Non-small cell lung cancer (no map in kegg database)	22999, 9649
55	Nitrogen metabolism (no map in kegg database)	763
56	Regulation of actin cytoskeleton (no map in kegg database)	79739, 282973, 727758, 3696, 1129, 9649
57	Phototransduction - fly (no map in kegg database)	747, 22999
58	Phagosome (no map in kegg database)	3106, 3127, 3123, 3117
59	Natural killer cell mediated cytotoxicity (no map in kegg database)	3106, 22999, 9649
60	TGF-beta signaling pathway (no map in kegg database)	727758, 100132288
61	Insulin signaling pathway (no map in kegg database)	100132288, 2932, 9649
62	Fc epsilon RI signaling pathway (no map in kegg database)	22999, 9649
63	Amphetamine addiction (no map in kegg database)	814, 22999
64	MAPK signaling pathway - fly (no map in kegg database)	7089, 9649
65	Ubiquitin mediated proteolysis (no map in kegg database)	400322, 5371, 7328
66	Aminoacyl-tRNA biosynthesis (no map in kegg database)	8293, 728492
67	Retrograde endocannabinoid signaling (no map in kegg database)	747, 22999
68	Long-term potentiation (no map in kegg database)	814, 22999
69	Glioma (no map in kegg database)	22999, 9649
70	Mismatch repair (no map in kegg database)	5383
71	SNARE interactions in vesicular transport (no map in kegg database)	6616
72	B cell receptor signaling pathway (no map in kegg database)	2932, 9649
73	Pathways in cancer (no map in kegg database)	6934, 5371, 727758, 2932, 22999, 9649
74	Neurotrophin signaling pathway (no map in kegg database)	2932, 814, 9649
75	Gap junction (no map in kegg database)	22999, 9649
76	Rap1 signaling pathway (no map in kegg database)	5587, 9223, 22999, 9863
77	Thyroid cancer (no map in kegg database)	6934
78	Hedgehog signaling pathway - fly (no map in kegg database)	2932
79	GnRH signaling pathway (no map in kegg database)	22999, 9649
80	Longevity regulating pathway (no map in kegg database)	100132288, 814
81	Insulin resistance (no map in kegg database)	100132288, 2932
82	Arrhythmogenic right ventricular cardiomyopathy (ARVC) (no map in kegg database)	6934, 3696
83	T cell receptor signaling pathway (no map in kegg database)	2932, 9649
84	Viral carcinogenesis (no map in kegg database)	10014, 27443, 3106
85	Platelet activation (no map in kegg database)	727758, 6616, 91522
86	Other types of O-glycan biosynthesis (no map in kegg database)	135152
87	Sphingolipid metabolism (no map in kegg database)	55331
88	Tryptophan metabolism (no map in kegg database)	130013
89	Salmonella infection (no map in kegg database)	79739, 282973, 727758
90	Thyroid hormone signaling pathway (no map in kegg database)	9204, 27443, 2932, 22999
91	Tight junction (no map in kegg database)	282973, 9223, 22999, 9863
92	AGE-RAGE signaling pathway in diabetic complications (no map in kegg database)	91522, 22999
93	Fanconi anemia pathway (no map in kegg database)	5383
94	Signaling pathways regulating pluripotency of stem cells (no map in kegg database)	463, 2932
95	HIF-1 signaling pathway (no map in kegg database)	100132288, 22999
96	Hedgehog signaling pathway (no map in kegg database)	2932
97	Hepatitis C (no map in kegg database)	2932, 9649
98	Amino sugar and nucleotide sugar metabolism (no map in kegg database)	122773
99	Tuberculosis (no map in kegg database)	3127, 3123, 3117
100	AMPK signaling pathway (no map in kegg database)	100132288, 5523
101	Dorso-ventral axis formation (no map in kegg database)	9649
102	African trypanosomiasis (no map in kegg database)	22999
103	Steroid hormone biosynthesis (no map in kegg database)	412
104	cGMP-PKG signaling pathway (no map in kegg database)	9204, 727758, 4208, 2970
105	Basal transcription factors (no map in kegg database)	2970
106	Hippo signaling pathway (no map in kegg database)	6934, 2932
107	Vascular smooth muscle contraction (no map in kegg database)	282973, 727758, 22999
108	Amoebiasis (no map in kegg database)	91522, 22999
109	Taste transduction (no map in kegg database)	9033
110	cAMP signaling pathway (no map in kegg database)	9204, 727758, 814, 1129
111	Apoptosis - fly (no map in kegg database)	8626
112	Epithelial cell signaling in Helicobacter pylori infection (no map in kegg database)	55604
113	ECM-receptor interaction (no map in kegg database)	91522, 3696
114	MAPK signaling pathway (no map in kegg database)	4208, 22999, 9649
115	Long-term depression (no map in kegg database)	22999
116	Phospholipase D signaling pathway (no map in kegg database)	22999, 9649
117	Protein digestion and absorption (no map in kegg database)	9204, 91522, 1804
118	Longevity regulating pathway - multiple species (no map in kegg database)	100132288
119	Renal cell carcinoma (no map in kegg database)	9649
120	Prion diseases (no map in kegg database)	4685
121	Morphine addiction (no map in kegg database)	22999
122	Longevity regulating pathway - worm (no map in kegg database)	100132288
123	Hippo signaling pathway - fly (no map in kegg database)	8626
124	VEGF signaling pathway (no map in kegg database)	22999
125	Leukocyte transendothelial migration (no map in kegg database)	727758, 22999
126	Purine metabolism (no map in kegg database)	9731, 9204, 284440, 26043, 401137, 8293, 728492, 55824
127	Transcriptional misregulation in cancer (no map in kegg database)	9204, 5371, 26043, 401137, 8293, 728492, 4208, 55824
128	Peroxisome (no map in kegg database)	8800
129	GABAergic synapse (no map in kegg database)	22999
130	p53 signaling pathway (no map in kegg database)	23143
131	beta-Alanine metabolism (no map in kegg database)	401137
132	Chronic myeloid leukemia (no map in kegg database)	9649
133	Adrenergic signaling in cardiomyocytes (no map in kegg database)	9204, 5523, 22999
134	mRNA surveillance pathway (no map in kegg database)	5523
135	Pertussis (no map in kegg database)	55604
136	NOD-like receptor signaling pathway (no map in kegg database)	55604
137	Vibrio cholerae infection (no map in kegg database)	22999
138	Aldosterone-regulated sodium reabsorption (no map in kegg database)	9204, 22999
139	NF-kappa B signaling pathway (no map in kegg database)	23143
140	Estrogen signaling pathway (no map in kegg database)	9649
141	Cysteine and methionine metabolism (no map in kegg database)	401137
142	Inflammatory mediator regulation of TRP channels (no map in kegg database)	22999
143	Endocrine and other factor-regulated calcium reabsorption (no map in kegg database)	9204, 22999
144	Arginine and proline metabolism (no map in kegg database)	401137
145	Glutamatergic synapse (no map in kegg database)	22999
146	Adherens junction (no map in kegg database)	6934
147	Circadian entrainment (no map in kegg database)	22999
148	Glutathione metabolism (no map in kegg database)	401137
149	Hypertrophic cardiomyopathy (HCM) (no map in kegg database)	3696
150	Dilated cardiomyopathy (no map in kegg database)	3696
151	Ras signaling pathway (no map in kegg database)	22999, 9649
152	Thyroid hormone synthesis (no map in kegg database)	9204, 22999
153	Insulin secretion (no map in kegg database)	9204, 22999
154	FoxO signaling pathway (no map in kegg database)	9649
155	Serotonergic synapse (no map in kegg database)	22999
156	Measles (no map in kegg database)	2932
157	Cell cycle (no map in kegg database)	2932
158	Bacterial invasion of epithelial cells (no map in kegg database)	79739
159	Jak-STAT signaling pathway (no map in kegg database)	9649
160	Pancreatic secretion (no map in kegg database)	9204, 22999
161	Gastric acid secretion (no map in kegg database)	9204, 22999
162	Osteoclast differentiation (no map in kegg database)	814
163	Non-alcoholic fatty liver disease (NAFLD) (no map in kegg database)	2932
164	Salivary secretion (no map in kegg database)	9204, 22999
165	Ubiquinone and other terpenoid-quinone biosynthesis (no map in kegg database)	9204
166	Hepatitis B (no map in kegg database)	22999
167	Alzheimer's disease (no map in kegg database)	2932
168	Apoptosis (no map in kegg database)	23143
169	Proximal tubule bicarbonate reclamation (no map in kegg database)	9204
170	RNA transport (no map in kegg database)	8663
171	Mineral absorption (no map in kegg database)	9204
172	Carbohydrate digestion and absorption (no map in kegg database)	9204
173	Neuroactive ligand-receptor interaction (no map in kegg database)	1129
174	Cardiac muscle contraction (no map in kegg database)	9204
175	Bile secretion (no map in kegg database)	9204
176	Metabolic pathways (no map in kegg database)	9731, 9204, 3633, 284440, 130013, 26043, 401137, 8293, 728492, 22999, 55824, 9699
